# Supplementary material for: British Society for Rheumatology guideline on management of adult and juvenile onset Sjögren disease
Source: Rheumatology (Oxford). 2024 Apr 16;64(2):409–39. doi: 10.1093/rheumatology/keae152 (PMC12013823; doi:10.1093/rheumatology/keae152)
Supplement: keae152_Supplementary_Data [file keae152_supplementary_data.zip]

Archive with 2 entries (2 files):
- rhe-23-2396-File005.docx
- rhe-23-2396-File006.docx
